# Supplementary material for: Electronic Modulation of Cu Catalytic Interfaces by Functionalized Ionic Liquids for Enhanced CO2 Reduction
Source: Molecules. 2025 May 28;30(11):2352. doi: 10.3390/molecules30112352 (PMC12155725; doi:10.3390/molecules30112352)
Supplement: Supplementary file 1 [file molecules-30-02352-s001.zip]

Archive with 1 entries (1 files):
- molecules-3632101-supplementary.pdf
